# Supplementary material for: Effects of Different pH Control Strategies on Microalgae Cultivation and Nutrient Removal from Anaerobic Digestion Effluent
Source: Microorganisms. 2022 Feb 3;10(2):357. doi: 10.3390/microorganisms10020357 (PMC8879683; doi:10.3390/microorganisms10020357)
Supplement: Supplementary file 1 [file microorganisms-10-00357-s001.zip]

Archive with 1 entries (1 files):
- microorganisms-1535286-supplementary.pdf
